# Supplementary material for: Effects of a Single Session of OnabotulinumtoxinA Therapy on Sleep Quality and Psychological Measures: Preliminary Findings in a Population of Chronic Migraineurs
Source: Toxins (Basel). 2023 Aug 27;15(9):527. doi: 10.3390/toxins15090527 (PMC10537449; doi:10.3390/toxins15090527)
Supplement: Supplementary file 1 [file toxins-15-00527-s001.zip]

Archive with 1 entries (1 files):
- toxins-2524952-supplementary.pdf
